# Supplementary material for: RecipeDB: a resource for exploring recipes
Source: Database (Oxford). 2020 Nov 25;2020:baaa077. doi: 10.1093/database/baaa077 (PMC7687679; doi:10.1093/database/baaa077)
Supplement: baaa077_Supp [file baaa077_supp.zip]

Archive with 1 entries (1 files):
- baaa077_RecipeDB-Manuscript_v3p0_REVISION_16July2020_SUPPLE.docx
